# Supplementary material for: Health care costs of home care enzyme replacement therapy for patients with lysosomal storage diseases in Germany
Source: Orphanet J Rare Dis. 2024 Dec 16;19:462. doi: 10.1186/s13023-024-03492-4 (PMC11648283; doi:10.1186/s13023-024-03492-4)
Supplement: Supplementary file 1 — Additional file 1: Data input sheet: The file contains the standardized data input sheet which was used by the home care nurses to document HCRU for each LSD patient. [file 13023_2024_3492_MOESM1_ESM.xls]

## Sheet: ressources
infusion number	PZN	name	quantity	unit	frequency

## Sheet: times&distance
infusion number	travel distance (km)	flight costs (€)	travel time (min)	preparation time (min)	infusion time (min)	post-processing time (min)	type of travel	factor	special incidents
